# Supplementary material for: Two-Target Quantitative PCR To Predict Library Composition for Shallow Shotgun Sequencing
Source: mSystems. 2021 Jul 13;6(4):e00552-21. doi: 10.1128/mSystems.00552-21 (PMC8409737; doi:10.1128/mSystems.00552-21)
Supplement: TABLE S4 [file msystems.00552-21-st004.xlsx]

## Sheet: Tool
					Total reads required for :			Total reads required for:
16S CT	ACTB CT	Expected % microbial	Sample Type	Desired α-Diversity Metric	30 Million Microbial Reads (reads)	10 Million Microbial Reads (reads)	3 Million Microbial Reads (reads)	100% Coverage (reads)	95% Coverage (reads)	90% Coverage (reads)	50% Coverage (reads)
16	24	8.08628	Rectal	Shannon	370998729	123666243	37099873
								12366625	10511631	9274969	1236663
	# Modify columns highlighted in blue
	# Raw cycle threshold values should be added to column A (derived from 16S qPCR) and column B (derived from B-actin qPCR)
	# Columns D and E use drop-down lists
	# Coverage is based on target of 10^6 microbial reads

## Sheet: Do-not-touch
	30 Million Reads (Reads)	10 Million Reads (Reads)	3 Million Reads (Reads)	100% Richness (Reads)	95% Richness (Reads)	90% Richness (Reads)	50% Richness (Reads)	100% Shannon (Reads)	95% Shannon (Reads)	90% Shannon (Reads)	50% Shannon (Reads)	100% BP (Reads)	95% BP (Reads)	90% BP (Reads)	50% BP (Reads)
Rectal	370998729	123666243	37099873	12366625	11129962	10511631	3091657	12366625	10511631	9274969	1236663	12366625	9274969	6801644	618332	r
Vaginal	370998729	123666243	37099873	12366625	6183313	4328319	1236663	12366625	9893300	7419975	1236663	12366625	2473325	1854994	123667	v
Oropharyngeal	370998729	123666243	37099873	12366625	11129962	10511631	4328319	12366625	6183313	3709988	618332	12366625	2473325	1854994	618332	o
Stool	370998729	123666243	37099873	12366625	10511631	9274969	2473325	12366625	6183313	3709988	618332	12366625	2473325	1854994	618332	s
